# Supplementary material for: Magnetic Resonance Imaging-Based Monitoring of the Accumulation of Polyethylene Terephthalate Nanoplastics
Source: Molecules. 2024 Sep 14;29(18):4380. doi: 10.3390/molecules29184380 (PMC11434537; doi:10.3390/molecules29184380)
Supplement: Supplementary file 1 [file molecules-29-04380-s001.zip]

Archive with 1 entries (1 files):
- molecules-3132193-supplementary.pdf
